# Supplementary material for: QTL mapping and transcriptome analysis identify candidate genes regulating pericarp thickness in sweet corn
Source: BMC Plant Biol. 2020 Mar 14;20:117. doi: 10.1186/s12870-020-2295-8 (PMC7071591; doi:10.1186/s12870-020-2295-8)
Supplement: Supplementary file 1 — Additional file 1: Table S1. Correlation coefficients of pericarp thickness measured among the three years. [file 12870_2020_2295_MOESM1_ESM.xls]

## Sheet: Sheet1
Table S1 Correlation coefficients of pericarp thickness measured among the three years
			Years	2014FS	2015FS	2016FS
			2014FS	1
			2015FS	0.756**	1
			2016FS	0.898**	0.915**	1
	**The all correlations are significant at the 0.01 level (P < 0.01）
