# Supplementary material for: QTL mapping and transcriptome analysis identify candidate genes regulating pericarp thickness in sweet corn
Source: BMC Plant Biol. 2020 Mar 14;20:117. doi: 10.1186/s12870-020-2295-8 (PMC7071591; doi:10.1186/s12870-020-2295-8)
Supplement: Supplementary file 3 — Additional file 3: Table S2. Basic information of the genetic map. [file 12870_2020_2295_MOESM3_ESM.xls]

## Sheet: Sheet1
		Table S2 Basic information of genetic map
		LG IDa	Marker Number	Total cMb	Average cMc	Max Gapd
		Chr1	475	329.92	0.69	14.2
		Chr2	353	230.88	0.65	14
		Chr3	464	294.87	0.64	12.2
		Chr4	433	288.8	0.67	8.98
		Chr5	405	257.25	0.64	15.28
		Chr6	343	214.57	0.63	9.33
		Chr7	381	237.86	0.62	7.03
		Chr8	325	207.57	0.64	6.32
		Chr9	179	114.32	0.64	4.97
		Chr10	518	237.22	0.46	8.1
		Total	3876	2413.25	0.62	15.28
		aChr chromosome bTotal genetic distance of markers on a chromosome cAverage genetic distance of markers on a chromosome dThe maximum gap on chromosome, the smaller the maximum gap is, the more uniform the genetic map is
