# Supplementary material for: QTL mapping and transcriptome analysis identify candidate genes regulating pericarp thickness in sweet corn
Source: BMC Plant Biol. 2020 Mar 14;20:117. doi: 10.1186/s12870-020-2295-8 (PMC7071591; doi:10.1186/s12870-020-2295-8)
Supplement: Supplementary file 4 — Additional file 4: Table S3. RNA-seq reads of sweet corn pericarp mapped to the maize B73 RefGen_V3 genome. [file 12870_2020_2295_MOESM4_ESM.xls]

## Sheet: Sheet1
		Table S3 RNA-seq reads of sweet corn pericarp mapped to the maize B73 RefGen_V3 genome.
		Maize lines	Repeat	Raw reads	Mapped reads	Mapping rate(%)
		M03	T1	52218286	36520762	69.94
			T2	54655798	37038406	67.77
			T3	49153314	34210444	69.6
		M08	T4	51359308	36190278	70.46
			T5	51528224	36194806	70.24
			T6	54932698	38487974	70.06
