# Supplementary material for: QTL mapping and transcriptome analysis identify candidate genes regulating pericarp thickness in sweet corn
Source: BMC Plant Biol. 2020 Mar 14;20:117. doi: 10.1186/s12870-020-2295-8 (PMC7071591; doi:10.1186/s12870-020-2295-8)
Supplement: Supplementary file 5 — Additional file 5: Table S4. Pearson correlations for the RNA-sequencing results among different samples. [file 12870_2020_2295_MOESM5_ESM.xls]

## Sheet: Sheet1
		Table S4 Pearson correlations for the RNA-sequencing results among different samples
		Samplea	T1	T2	T3	T4	T5	T6
		T1	1
		T2	0.9274	1
		T3	0.8341	0.9156	1
		T4	0.5772	0.5382	0.6522	1
		T5	0.4942	0.4734	0.5339	0.9156	1
		T6	0.5681	0.5126	0.6852	0.9293	0.9391	1
		a T1-T3 and T4-T6: transcriptomes of M03 and M08 at 19 day after pollination respectively
