# Supplementary material for: QTL mapping and transcriptome analysis identify candidate genes regulating pericarp thickness in sweet corn
Source: BMC Plant Biol. 2020 Mar 14;20:117. doi: 10.1186/s12870-020-2295-8 (PMC7071591; doi:10.1186/s12870-020-2295-8)
Supplement: Supplementary file 6 — Additional file 6: Table S5. Expressed genes within the interval of qPT10–5 in sampled pericarp for M03 and M08. [file 12870_2020_2295_MOESM6_ESM.xls]

## Sheet: Sheet1
	Table S5 Expressed genes within the interval of qPT10-5 in sampled pericarp for M03 and M08
			Gene ID	M03a			M08a			FDR	log2FCb	Regulatedc	Gene annotation
				1	2	3	1	2	3
			GRMZM2G120136	12.64	12.62	11.31	17.43	14.34	15.02	0.5472	0.29	NS	Zinc finger, C3HC4 type domain containing protein
			GRMZM2G143402	138.23	129.34	131.07	41.04	37.4	29.82	2.19e-09	-1.89	DOWN	ZIM-transcription factor 34
			GRMZM2G143389	16.85	15.91	18.89	2.87	2.35	2.36	4.88e-07	-2.83	DOWN	Protein FATTY ACID EXPORT 2 chloroplastic
			GRMZM2G104294	56.81	64.88	55.81	65.47	59.62	61.56	0.9441	0.05	NS	Cpr2 - cytochrome P-450 reductase2
			GRMZM2G143352	0.53	0.12	0.23	3.12	6.32	3.75	8.33e-05	4.101	UP	Auxin-responsive protein IAA33
			GRMZM2G143356	22.51	21.35	26.49	32.36	33.2	34.22	0.2717	0.44	NS	Sodium/calcium exchanger protein, putative
			GRMZM2G143480	40.22	43.35	44.4	41.07	29.78	36.85	0.5723	-0.28	NS	6,7-dimethyl-8-ribityllumazine synthase, chloroplast precursor
			GRMZM2G143499	33.42	31.71	34.03	33.66	36.17	34.09	0.9571	0.04	NS	Peptidyl-tRNA hydrolase
			GRMZM2G009323	11.2	13.27	15.83	15.75	10.42	10.63	0.7683	-0.17	NS	D-3-phosphoglycerate dehydrogenase, chloroplast precursor
			GRMZM2G426242	1.26	3	0.98	0.59	0.53	0.47	0.1411	-1.58	NS	Indole-3-acetate beta-glucosyltransferase
			GRMZM2G153017	48.43	65.22	52.92	37.46	47.74	51.64	0.9529	0.05	NS	None
			GRMZM2G073465	257.41	137.56	172.37	139.69	116.49	105.78	0.3162	-0.66	NS	Ccp3 - cysteine protease3
			GRMZM2G445616	23.67	44.04	10.07	8.51	12.41	6.74	0.1991	-1.32	NS	DNA topoisomerase 2
			GRMZM2G421033	17.96	13.98	15.88	4.7	3.69	3.16	0.0001	-1.94	NS	Ereb156 - AP2-EREBP-transcription factor 156
			GRMZM6G287947	179.17	258.14	171	0	0.85	1.17	8.76e-14	-8.73	DOWN	None
			AC234202.1_FG004	0	0	0	2.34	2.5	2.7	1.64e-12	Inf	UP	Hypothetical protein ZEAMMB73_137218
			GRMZM2G305329	0.65	0.84	0.6	0.86	0.77	0.42	-	-	NS	RIPER1 - Ripening-related family protein
			GRMZM2G004924	0.18	0.29	0.07	0.36	0.36	0.24	-	-	NS	CDT1B - Putative DNA replication initiation protein
			aThe expression level is FPKM value bFc FPKM change between M03 and M08 cNS non-significant, UP upregulated expression, DOWN downregulated expression
