# Supplementary material for: QTL mapping and transcriptome analysis identify candidate genes regulating pericarp thickness in sweet corn
Source: BMC Plant Biol. 2020 Mar 14;20:117. doi: 10.1186/s12870-020-2295-8 (PMC7071591; doi:10.1186/s12870-020-2295-8)
Supplement: Supplementary file 8 — Additional file 8: Table S6. Primers for quantitative real-time RT-PCR (qRT-PCR) validation. [file 12870_2020_2295_MOESM8_ESM.xls]

## Sheet: Sheet1
			Table S6 Primers for quantitative real-time RT-PCR (qRT-PCR) validation
			Gene	Forward primer（5'-3'）	Reverse primer（5'-3'）
			GRMZM2G143402	GATATTCACATGCGCCGTTTC	CTCTCCCCCTTCTTAATGTTCC
			GRMZM2G143389	GCTGGTGGTGTAATGGGATATA	TAAACCAATCGACGATGCAAAG
			GRMZM2G143352	TCAAGTGGAACGATTTTGTTCG	TAGTTGCTGTGGTTGACATCTC
			GRMZM2G419024	TGATTCAGATCTCATGGATGGG	AAAGAACTGACATTGAGGTTGC
			GRMZM2G099238	AGGCGTCGTCGAACACATC	AGCCTCACTCAACTCATATGTG
